# Supplementary material for: Neuromelanin accumulation drives endogenous synucleinopathy in non-human primates
Source: Brain. 2023 Sep 28;146(12):5000–14. doi: 10.1093/brain/awad331 (PMC10689915; doi:10.1093/brain/awad331)
Supplement: awad331_Supplementary_Data [file awad331_supplementary_data.zip]

Archive with 4 entries (4 files):
- awad331 Supplementary Table 2.pdf
- brain-2023-00752-File009.pdf
- brain-2023-00752-File010.pdf
- brain-2023-00752-File011.pdf
